# Supplementary material for: De Novo Noninversion Variants Implicated in Sporadic Hemophilia A: A Variant Origin and Timing Study
Source: Int J Mol Sci. 2024 Feb 1;25(3):1763. doi: 10.3390/ijms25031763 (PMC10855912; doi:10.3390/ijms25031763)
Supplement: Supplementary file 1 [file ijms-25-01763-s001.zip]

Archive with 1 entries (1 files):
- ijms-2746983-Supplementary.pdf
